# Supplementary material for: Biphasic (5–2%) oxygen concentration strategy significantly improves the usable blastocyst and cumulative live birth rates in in vitro fertilization
Source: Sci Rep. 2021 Nov 17;11:22461. doi: 10.1038/s41598-021-01782-6 (PMC8599669; doi:10.1038/s41598-021-01782-6)
Supplement: Supplementary file 1 — Supplementary Table S1. [file 41598_2021_1782_MOESM1_ESM.xlsx]

## Sheet: Feuil1
TABLE SI : List of the top-five upregulated genes (A), two hypoxia-induced genes (B), and top-five downregulated genes, calculated by Ingenuity Pathway Analysis in blastocysts cultured with the biphasic strategy compared with blastocysts cultured with the monophasic strategy.
A	ID	Fold Change in blastocysts cultured with biphasic strategy compared with monophasic strategy	P-val	Gene Symbol	Description	Group
	TC1900010157.hg.1	8.7	0.0004	VN1R84P	vomeronasal 1 receptor 84 pseudogene	Multiple_Complex
	TC1100012614.hg.1	6.55	0.000000492	SNORD14E	small nucleolar RNA, C/D box 14E	Small_RNA
	TC0400010601.hg.1	6.29	0.0185	COX7B2	cytochrome c oxidase subunit VIIb2	Coding
	TC0300007657.hg.1	5.98	0.0062	C3orf14	chromosome 3 open reading frame 14	Multiple_Complex
	TC1100009450.hg.1	5.74	0.0042	DCPS	decapping enzyme, scavenger	Multiple_Complex
B	ID	Fold Change	P-val	Gene Symbol	Description	Group
	TC0500009587.hg.1	2.92	0.0067	HIGD2A	HIG1 hypoxia inducible domain family, member 2A	Multiple_Complex
	TC0700013458.hg.1	2.21	0.0131	HILPDA	hypoxia inducible lipid droplet-associated	Multiple_Complex
C	ID	Fold Change	P-val	Gene Symbol	Description	Group
	TC0700007132.hg.1	-4.4	0.0413	FKBP9	FK506 binding protein 9	Multiple_Complex
	TC1500007814.hg.1	-3.7	0.0116	NEO1	neogenin 1	Multiple_Complex
	TC1700008326.hg.1	-3.04	0.0141	TOM1L1	target of myb1 like 1 membrane trafficking protein	Multiple_Complex
	TC0200007200.hg.1	-2.67	0.0042	LTBP1	latent transforming growth factor beta binding protein 1	Multiple_Complex
	TC0100016476.hg.1	-2.58	0.0166	KIAA0040	KIAA0040	Multiple_Complex
